# Supplementary material for: Dataset on significant risk factors for Type 1 Diabetes: A Bangladeshi perspective
Source: Data Brief. 2018 Oct 9;21:700–8. doi: 10.1016/j.dib.2018.10.018 (PMC6205358; doi:10.1016/j.dib.2018.10.018)
Supplement: Supplementary file 2 — Supplementary material [file mmc2.zip]

Archive with 5 entries (5 files):
- Detailed Dataset/Dataset Diabetes Type1 (Total).csv
- Detailed Dataset/Dataset15Q.csv
- Detailed Dataset/Dataset16Q.csv
- Detailed Dataset/Dataset20Q.csv
- Detailed Dataset/Final Questioneer .docx
