# Supplementary material for: Dataset on significant risk factors for Type 1 Diabetes: A Bangladeshi perspective
Source: Data Brief. 2018 Oct 9;21:700–8. doi: 10.1016/j.dib.2018.10.018 (PMC6205358; doi:10.1016/j.dib.2018.10.018)
Supplement: Supplementary file 2 — Supplementary material [file mmc2.zip › Detailed Dataset/Dataset Diabetes Type1 (Total).csv]

Age	Sex	Area of Residence	HbA1c	Height	Weight	BMI	Duration of disease	Other diease	Adequate Nutrition	Education of Mother	Standardized growth-rate in infancy	Standardized birth weight	Autoantibodies	Impaired glucose metabolism	Insulin taken	How Taken	Family History affected in Type 1 Diabetes	Family History affected in Type 2 Diabetes	Hypoglycemis	pancreatic disease affected in child	Affected
greater then 15	Female	Suburban	Over 7.5%	1.5	56	24.88888889	4y	no	No	No	Middle quartiles	Middle quartiles	Yes	Yes	Yes	Injection	Yes	No	Yes	Yes	yes
greater then 15	Female	Suburban	Over 7.5%	1.48	58	26.47918188	1w	none	No	No	Middle quartiles	Middle quartiles	Yes	No	Yes	Injection	Yes	Yes	Yes	Yes	yes
Less then 11	Female	Urban	Over 7.5%	1.2	46	31.94444444	9d	none	Yes	No	Middle quartiles	Middle quartiles	Yes	No	Yes	Injection	Yes	No	No	No	yes
Less then 15	Female	Suburban	Over 7.5%	1.65	50	18.36547291	1w	none	Yes	No	Middle quartiles	Middle quartiles	No	No	Yes	Injection	No	Yes	No	No	yes
Less then 15	Female	Suburban	Over 7.5%	1.61	59	22.76146754	1m	liver problem	Yes	Yes	Middle quartiles	Middle quartiles	Yes	No	Yes	Injection	Yes	Yes	No	No	yes
Less then 15	Male	Rural	Over 7.5%	1.32	26	14.92194674	1.5y	heart, head problem	No	No	Lowest quartiles	Middle quartiles	Yes	No	Yes	Injection	No	No	Yes	No	yes
greater then 15	Female	Rural	Over 7.5%	1.4	45	22.95918367	16y	ear problem	No	No	Lowest quartiles	Middle quartiles	No	No	Yes	Injection	No	No	Yes	Yes	yes
greater then 15	Female	Rural	Over 7.5%	1.55	50	20.81165453	6y	none	Yes	No	Middle quartiles	Middle quartiles	No	No	Yes	Injection	No	No	Yes	Yes	yes
greater then 15	Female	Suburban	Over 7.5%	1.61	54	20.83252961	5y	leg problem	Yes	Yes	Middle quartiles	Middle quartiles	No	No	Yes	Injection	No	Yes	Yes	Yes	yes
greater then 15	Female	Suburban	Over 7.5%	1.59	50	19.77769867	10y	eye problem	Yes	No	Middle quartiles	Middle quartiles	No	No	Yes	Injection	No	No	Yes	No	yes
greater then 15	Male	Suburban	Over 7.5%	1.62	52	19.81405274	8y	none	Yes	No	Highest quartiles	Middle quartiles	No	No	Yes	Injection	Yes	No	Yes	No	yes
greater then 15	Female	Suburban	Less then 7.5%	1.64	52	19.33372992	9y	none	Yes	No	Highest quartiles	Middle quartiles	Yes	No	Yes	Injection	No	No	Yes	Yes	yes
greater then 15	Male	Suburban	Less then 7.5%	1.71	52	17.78324955	6y	none	Yes	No	Highest quartiles	Middle quartiles	No	No	Yes	Injection	No	No	Yes	Yes	yes
greater then 15	Female	Rural	Less then 7.5%	1.59	53	20.96436059	8y	eye problem	No	Yes	Middle quartiles	Middle quartiles	Yes	No	Yes	Injection	Yes	Yes	Yes	No	yes
Less then 11	Male	Rural	Over 7.5%	1.5	48	21.33333333	4y	none	Yes	No	Middle quartiles	Middle quartiles	No	No	Yes	Injection	Yes	No	No	Yes	yes
greater then 15	Female	Suburban	Over 7.5%	1.62	60	22.86236854	2.5y	Thyroid problem	Yes	Yes	Middle quartiles	Middle quartiles	Yes	No	Yes	Injection	No	Yes	Yes	No	yes
Less then 15	Female	Suburban	Over 7.5%	1.58	69	27.63980131	3y	Allergic problem	Yes	Yes	Middle quartiles	Middle quartiles	No	No	Yes	Injection	Yes	No	Yes	No	yes
greater then 15	Male	Rural	Over 7.5%	1.61	49	18.90359168	6y	none	Yes	No	Middle quartiles	Middle quartiles	No	No	Yes	Injection	Yes	No	Yes	Yes	yes
greater then 15	Female	Suburban	Less then 7.5%	1.44	55	26.52391975	7y	none	Yes	Yes	Middle quartiles	Middle quartiles	No	No	Yes	Injection	No	Yes	Yes	No	yes
greater then 15	Male	Suburban	Over 7.5%	1.63	53	19.94805977	2y	none	Yes	Yes	Middle quartiles	Middle quartiles	No	No	Yes	Injection	Yes	Yes	Yes	No	yes
greater then 15	Male	Suburban	Over 7.5%	1.61	46	17.74622893	2y	body pain	No	No	Middle quartiles	Middle quartiles	Yes	No	Yes	Injection	Yes	Yes	Yes	No	yes
greater then 15	Female	Urban	Over 7.5%	1.53	68	29.0486565	11y	Thyroid problem	Yes	Yes	Middle quartiles	Middle quartiles	No	No	Yes	Injection	No	Yes	Yes	Yes	yes
greater then 15	Female	Urban	Over 7.5%	1.57	47	19.06771066	4.5y	kidney, head pain	Yes	No	Middle quartiles	Middle quartiles	No	No	Yes	Injection	Yes	Yes	Yes	Yes	yes
Less then 11	Female	Suburban	Over 7.5%	1.29	34	20.43146446	8m	heartbeat problem	Yes	Yes	Middle quartiles	Middle quartiles	No	No	Yes	Injection	No	No	Yes	No	yes
greater then 15	Female	Suburban	Over 7.5%	1.52	46	19.9099723	16y	belly problem	No	No	Middle quartiles	Middle quartiles	No	No	Yes	Injection	Yes	No	No	Yes	yes
Less then 5	Female	Suburban	Less then 7.5%	1.32	40	22.95684114	1.5y	heart problem	Yes	No	Middle quartiles	Middle quartiles	No	No	Yes	Injection	No	Yes	No	Yes	yes
greater then 15	Female	Suburban	Over 7.5%	1.59	60	23.7332384	3.5y	none	Yes	Yes	Highest quartiles	Middle quartiles	Yes	No	Yes	Injection	Yes	Yes	Yes	No	yes
greater then 15	Female	Suburban	Less then 7.5%	1.63	58	21.8299522	6y	none	Yes	No	Highest quartiles	Middle quartiles	No	No	Yes	Injection	Yes	Yes	No	No	yes
greater then 15	Female	Rural	Over 7.5%	1.5	49	21.77777778	3.5y	body pain	No	No	Middle quartiles	Middle quartiles	No	No	Yes	Injection	Yes	No	No	No	yes
greater then 15	Female	Urban	Over 7.5%	1.37	30	15.98380308	3y	allergic problem	Yes	No	Middle quartiles	Middle quartiles	Yes	Yes	Yes	Injection	No	No	No	No	yes
Less then 11	Female	Suburban	Over 7.5%	1.39	39	20.18529062	1y	gastic,body pain	Yes	Yes	Middle quartiles	Middle quartiles	Yes	No	Yes	Injection	No	Yes	Yes	Yes	yes
greater then 15	Male	Rural	Less then 7.5%	1.58	62	24.8357635	8y	none	Yes	Yes	Middle quartiles	Middle quartiles	No	No	Yes	Injection	Yes	Yes	No	No	yes
greater then 15	Female	Suburban	Over 7.5%	1.58	62	24.8357635	6y	head pain	Yes	Yes	Middle quartiles	Middle quartiles	Yes	No	Yes	Injection	Yes	Yes	No	No	yes
greater then 15	Female	Suburban	Over 7.5%	1.63	50	18.81892431	8y	body pain	Yes	No	Middle quartiles	Middle quartiles	Yes	No	Yes	Injection	No	Yes	No	No	yes
greater then 15	Female	Suburban	Over 7.5%	1.53	63	26.91272587	13y	none	Yes	No	Middle quartiles	Middle quartiles	No	No	Yes	Injection	No	No	Yes	No	yes
greater then 15	Male	Suburban	Less then 7.5%	1.76	60	19.36983471	2y	none	Yes	Yes	Highest quartiles	Middle quartiles	Yes	Yes	Yes	Injection	No	Yes	No	No	yes
Less then 15	Male	Suburban	Less then 7.5%	1.49	53	23.87279852	1y	none	No	Yes	Middle quartiles	Middle quartiles	No	Yes	Yes	Injection	Yes	Yes	No	No	yes
Less then 15	Male	Rural	Less then 7.5%	1.42	55	27.27633406	1.5y	none	No	No	Middle quartiles	Lowest quartiles	No	Yes	Yes	Injection	Yes	Yes	Yes	Yes	yes
greater then 15	Male	Suburban	Over 7.5%	1.61	42	16.20307858	4y	none	Yes	No	Middle quartiles	Middle quartiles	No	No	Yes	Injection	Yes	No	No	Yes	yes
greater then 15	Male	Rural	Over 7.5%	1.71	57	19.49317739	4y	none	Yes	No	Highest quartiles	Middle quartiles	Yes	No	Yes	Injection	No	No	No	No	yes
Less then 15	Female	Rural	Over 7.5%	1.53	44	18.7961895	4y	eye problem	Yes	Yes	Middle quartiles	Middle quartiles	Yes	No	Yes	Injection	No	Yes	Yes	No	yes
greater then 15	Female	Suburban	Over 7.5%	1.55	56	23.30905307	6y	none	Yes	Yes	Middle quartiles	Middle quartiles	No	No	Yes	Injection	No	Yes	Yes	No	yes
Less then 15	Female	Rural	Over 7.5%	1.31	34	19.81236525	7d	none	No	No	Middle quartiles	Middle quartiles	Yes	No	Yes	Injection	No	No	No	Yes	yes
Less then 15	Female	Rural	Over 7.5%	1.3	45	26.62721893	7y	none	No	No	Middle quartiles	Middle quartiles	Yes	Yes	Yes	Injection	Yes	Yes	Yes	No	yes
Less then 5	Male	Rural	Over 7.5%	1.01	14	13.72414469	5m	none	Yes	No	Middle quartiles	Middle quartiles	Yes	No	Yes	Injection	No	No	Yes	No	yes
Less then 15	Male	Rural	Over 7.5%	1.49	42	18.91806675	7m	none	Yes	No	Middle quartiles	Middle quartiles	Yes	No	Yes	Injection	No	No	Yes	No	yes
greater then 15	Male	Urban	Over 7.5%	1.42	53	26.28446737	16d	Birth Defects	Yes	Yes	Middle quartiles	Middle quartiles	Yes	No	Yes	Injection	No	Yes	Yes	No	yes
greater then 15	Male	Rural	Over 7.5%	1.53	47	20.07774787	5y	eye problem	No	No	Middle quartiles	Middle quartiles	Yes	No	Yes	Injection	No	No	Yes	Yes	yes
greater then 15	Female	Rural	Less then 7.5%	1.68	50	17.7154195	5y	none	Yes	No	Highest quartiles	Middle quartiles	Yes	No	Yes	Injection	Yes	No	No	No	yes
greater then 15	Male	Suburban	Less then 7.5%	1.78	59	18.62138619	12y	none	No	No	Middle quartiles	Highest quartiles	Yes	No	Yes	Injection	No	Yes	Yes	No	yes
greater then 15	Female	Rural	Less then 7.5%	1.78	59	18.62138619	5m	none	No	No	Middle quartiles	Middle quartiles	Yes	No	Yes	Injection	No	Yes	No	No	yes
Less then 15	Female	Urban	Over 7.5%	1.45	41	19.50059453	8y	none	No	Yes	Middle quartiles	Middle quartiles	Yes	No	Yes	Injection	Yes	Yes	Yes	No	yes
Less then 15	Male	Rural	Over 7.5%	1.64	64	23.7953599	1y	none	Yes	No	Middle quartiles	Middle quartiles	No	No	Yes	Injection	Yes	No	Yes	Yes	yes
Less then 15	Male	Rural	Over 7.5%	1.58	38	15.22191956	1y	head pain	Yes	No	Middle quartiles	Lowest quartiles	Yes	No	Yes	Injection	No	Yes	No	Yes	yes
Less then 11	Male	Suburban	Over 7.5%	1.22	22	14.78097286	5y	eye problem	No	No	Middle quartiles	Lowest quartiles	Yes	No	Yes	Injection	No	No	Yes	Yes	yes
greater then 15	Male	Suburban	Over 7.5%	1.32	45	25.82644628	9y	none	No	No	Middle quartiles	Middle quartiles	Yes	No	Yes	Injection	No	No	Yes	No	yes
greater then 15	Male	Rural	Over 7.5%	1.58	45	18.02595738	7y	eye problem	Yes	No	Middle quartiles	Middle quartiles	No	No	Yes	Injection	No	No	Yes	Yes	yes
Less then 15	Female	Suburban	Over 7.5%	1.57	62	25.15315023	1m	none	Yes	Yes	Highest quartiles	Middle quartiles	Yes	No	Yes	Injection	Yes	Yes	No	Yes	yes
greater then 15	Male	Suburban	Over 7.5%	1.5	49	21.77777778	6y	none	Yes	No	Highest quartiles	Middle quartiles	Yes	No	Yes	Injection	Yes	Yes	No	No	yes
greater then 15	Female	Rural	Over 7.5%	1.42	49	24.30073398	7y	none	No	Yes	Highest quartiles	Middle quartiles	Yes	No	Yes	Injection	Yes	Yes	Yes	No	yes
greater then 15	Female	Rural	Over 7.5%	1.43	53	25.91813781	5y	Head pain	No	No	Middle quartiles	Highest quartiles	No	No	Yes	Injection	No	Yes	Yes	Yes	yes
greater then 15	Female	Urban	Over 7.5%	1.6	60	23.4375	4y	none	No	Yes	Middle quartiles	Middle quartiles	Yes	No	Yes	Injection	No	Yes	Yes	No	yes
greater then 15	Female	Rural	Over 7.5%	1.57	38	15.41644691	4y	belly problem	Yes	Yes	Middle quartiles	Middle quartiles	No	No	Yes	Injection	No	No	Yes	No	yes
greater then 15	Female	Urban	Over 7.5%	1.49	36	16.21548579	5y	belly problem	No	Yes	Middle quartiles	Lowest quartiles	No	No	Yes	Injection	No	Yes	Yes	Yes	yes
greater then 15	Male	Rural	Over 7.5%	1.55	65	27.05515088	5y	none	Yes	No	Middle quartiles	Lowest quartiles	No	No	Yes	Injection	No	Yes	Yes	No	yes
greater then 15	Female	Suburban	Less then 7.5%	1.45	42	19.97621879	6y	none	No	No	Middle quartiles	Middle quartiles	Yes	No	Yes	Injection	No	No	Yes	No	yes
Less then 15	Female	Rural	Less then 7.5%	1.55	46	19.14672216	7m	none	No	Yes	Middle quartiles	Middle quartiles	No	No	Yes	Injection	No	Yes	No	No	yes
greater then 15	Male	Rural	Over 7.5%	1.35	45	24.69135802	5y	fiver problem	No	No	Middle quartiles	Middle quartiles	No	No	Yes	Injection	No	No	No	No	yes
greater then 15	Female	Urban	Less then 7.5%	1.52	35	15.14889197	3y	head, body pain	Yes	Yes	Middle quartiles	Middle quartiles	Yes	No	Yes	Injection	No	Yes	Yes	No	yes
greater then 15	Female	Urban	Less then 7.5%	1.53	39	16.66025887	4.5y	body pain	Yes	Yes	Middle quartiles	Middle quartiles	No	No	Yes	Injection	No	Yes	Yes	No	yes
greater then 15	Male	Rural	Less then 7.5%	1.68	45	15.94387755	7y	Head pain	Yes	No	Highest quartiles	Middle quartiles	Yes	No	Yes	Injection	Yes	No	Yes	No	yes
greater then 15	Female	Rural	Less then 7.5%	1.55	57	23.72528616	6y	none	Yes	Yes	Middle quartiles	Middle quartiles	No	No	Yes	Injection	No	No	Yes	No	yes
greater then 15	Female	Rural	Less then 7.5%	1.52	85	36.7901662	13y	none	No	No	Middle quartiles	Middle quartiles	No	No	Yes	Injection	No	No	Yes	No	yes
greater then 15	Male	Rural	Over 7.5%	1.63	40	15.05513945	8y	none	No	No	Highest quartiles	Middle quartiles	No	No	Yes	Injection	Yes	Yes	Yes	Yes	yes
greater then 15	Female	Rural	Over 7.5%	1.4	30	15.30612245	15y	eye, health loss	No	No	Middle quartiles	Middle quartiles	No	No	Yes	Injection	No	No	Yes	Yes	yes
greater then 15	Female	Urban	Less then 7.5%	1.51	55	24.12174905	2.5y	pressure problem	Yes	No	Middle quartiles	Middle quartiles	Yes	No	Yes	Injection	No	No	No	No	yes
greater then 15	Male	Suburban	Less then 7.5%	1.63	62	23.33546614	2.5y	none	Yes	Yes	Middle quartiles	Middle quartiles	No	No	Yes	Injection	Yes	Yes	No	Yes	yes
Less then 11	Female	Rural	Less then 7.5%	1.5	46	20.44444444	1y	none	No	Yes	Middle quartiles	Middle quartiles	No	No	Yes	Injection	No	No	Yes	No	yes
Less then 11	Female	Rural	Less then 7.5%	1.46	40	18.76524676	4y	none	No	No	Lowest quartiles	Middle quartiles	No	No	Yes	Injection	No	No	No	No	yes
Less then 15	Female	Suburban	Over 7.5%	1.83	85	25.38146854	4y	none	No	Yes	Highest quartiles	Highest quartiles	Yes	Yes	Yes	Injection	Yes	Yes	No	No	yes
greater then 15	Female	Suburban	Over 7.5%	1.58	78	31.24499279	7y	head pain	No	No	Middle quartiles	Middle quartiles	Yes	No	Yes	Injection	Yes	Yes	Yes	Yes	yes
Less then 11	Male	Suburban	Less then 7.5%	1.27	26	16.12003224	1y	fever	No	Yes	Middle quartiles	Highest quartiles	No	No	Yes	Injection	No	Yes	No	Yes	yes
greater then 15	Male	Rural	Over 7.5%	1.65	60	22.03856749	1y	fever	No	No	Middle quartiles	Lowest quartiles	Yes	No	Yes	Injection	Yes	Yes	No	Yes	yes
Less then 15	Female	Rural	Over 7.5%	1.42	51	25.29260067	8y	none	No	No	Middle quartiles	Middle quartiles	Yes	No	Yes	Injection	No	No	Yes	No	yes
Less then 11	Female	Rural	Less then 7.5%	1.21	32	21.85643057	1m	none	Yes	Yes	Middle quartiles	Middle quartiles	Yes	No	Yes	Injection	No	Yes	Yes	No	yes
greater then 15	Female	Urban	Over 7.5%	1.32	26	14.92194674	3m	Thalassemia	No	Yes	Lowest quartiles	Middle quartiles	Yes	No	Yes	Injection	Yes	Yes	Yes	No	yes
Less then 15	Female	Urban	Over 7.5%	1.46	53	24.86395196	1y	convulsion	No	No	Middle quartiles	Lowest quartiles	No	No	Yes	Injection	Yes	Yes	Yes	Yes	yes
greater then 15	Female	Urban	Over 7.5%	1.62	85	32.38835543	5y	head pain	No	No	Highest quartiles	Middle quartiles	Yes	Yes	Yes	Injection	No	Yes	No	Yes	yes
Less then 15	Female	Suburban	Over 7.5%	1.68	61	21.61281179	1y	none	Yes	No	Highest quartiles	Middle quartiles	No	Yes	Yes	Injection	Yes	Yes	No	No	yes
Less then 15	Male	Suburban	Over 7.5%	1.58	69	27.63980131	6y	none	No	Yes	Middle quartiles	Middle quartiles	Yes	No	Yes	Injection	No	Yes	Yes	No	yes
Less then 15	Female	Suburban	Over 7.5%	1.44	46	22.18364198	10m	none	Yes	No	Middle quartiles	Middle quartiles	Yes	No	Yes	Injection	No	Yes	No	No	yes
greater then 15	Female	Suburban	Over 7.5%	1.58	57	22.83287935	11m	eye, pain problem	No	No	Middle quartiles	Middle quartiles	No	No	Yes	Injection	Yes	No	No	No	yes
Less then 15	Female	Rural	Over 7.5%	1.48	48	21.9138057	2y	body,head pain	No	Yes	Middle quartiles	Middle quartiles	Yes	No	Yes	Injection	No	Yes	Yes	No	yes
greater then 15	Male	Urban	Less then 7.5%	1.62	64	24.38652644	5y	none	No	Yes	Middle quartiles	Middle quartiles	Yes	No	Yes	Injection	Yes	No	No	No	yes
Less then 15	Female	Urban	Over 7.5%	1.5	77	34.22222222	4y	none	No	Yes	Middle quartiles	Middle quartiles	No	No	Yes	Injection	Yes	Yes	No	No	yes
greater then 15	Female	Rural	Less then 7.5%	1.2	40	27.77777778	2y	none	Yes	No	Middle quartiles	Middle quartiles	Yes	No	Yes	Injection	Yes	Yes	Yes	No	yes
greater then 15	Male	Suburban	Over 7.5%	1.58	43	17.22480372	7y	belly problem	No	No	Middle quartiles	Middle quartiles	No	No	Yes	Injection	No	No	No	Yes	yes
Less then 15	Female	Urban	Less then 7.5%	1.45	61	29.01307967	9m	belly problem	No	Yes	Middle quartiles	Highest quartiles	Yes	Yes	Yes	Injection	No	Yes	No	No	yes
greater then 15	Female	Urban	Over 7.5%	1.55	66	27.47138398	2y	none	No	Yes	Middle quartiles	Highest quartiles	No	Yes	Yes	Injection	No	Yes	No	No	yes
greater then 15	Male	Suburban	Over 7.5%	1.65	55	20.2020202	6y	none	No	No	Middle quartiles	Highest quartiles	Yes	No	Yes	Injection	No	No	Yes	Yes	yes
greater then 15	Female	Urban	Over 7.5%	1.46	34	15.95045975	9y	none	No	Yes	Middle quartiles	Middle quartiles	No	No	Yes	Injection	Yes	Yes	Yes	No	yes
Less then 15	Male	Rural	Over 7.5%	1.36	28	15.1384083	2y	none	Yes	Yes	Middle quartiles	Middle quartiles	No	No	Yes	Injection	No	Yes	Yes	No	yes
greater then 15	Male	Suburban	Over 7.5%	1.6	45	17.578125	2y	none	No	No	Lowest quartiles	Middle quartiles	Yes	No	Yes	Injection	No	No	No	No	yes
Less then 5	Female	Urban	Over 7.5%	1.07	18	15.72189711	2y	none	No	Yes	Middle quartiles	Middle quartiles	Yes	No	Yes	Injection	No	Yes	No	No	yes
greater then 15	Female	Rural	Less then 7.5%	1.5	46	20.44444444	2y	none	No	Yes	Lowest quartiles	Lowest quartiles	Yes	No	Yes	Injection	Yes	Yes	No	No	yes
greater then 15	Female	Rural	Over 7.5%	1.56	60	24.65483235	2y	eye problem	No	Yes	Highest quartiles	Middle quartiles	Yes	No	Yes	Injection	Yes	Yes	No	No	yes
greater then 15	Male	Suburban	Less then 7.5%	1.39	45	23.29071994	3y	ear problem	No	Yes	Lowest quartiles	unkhown	No	No	Yes	Injection	Yes	Yes	Yes	Yes	yes
Less then 15	Female	Rural	Over 7.5%	1.56	51	20.9566075	2y	none	No	Yes	Middle quartiles	unkhown	No	Yes	Yes	Injection	Yes	No	Yes	Yes	yes
Less then 15	Female	Rural	Over 7.5%	1.38	23	12.07729469	1y	none	Yes	No	Lowest quartiles	Middle quartiles	Yes	Yes	Yes	Injection	No	No	Yes	Yes	yes
greater then 15	Female	Suburban	Over 7.5%	1.52	55	23.80540166	3y	none	Yes	Yes	Middle quartiles	Middle quartiles	No	No	Yes	Injection	No	Yes	Yes	No	yes
greater then 15	Female	Rural	Over 7.5%	1.51	44	19.29739924	5y	none	Yes	No	Middle quartiles	unkhown	No	Yes	Yes	Injection	Yes	Yes	Yes	Yes	yes
Less then 11	Female	Rural	Over 7.5%	1.48	32	14.6092038	1y	none	No	No	Middle quartiles	unkhown	Yes	Yes	Yes	Injection	No	No	Yes	Yes	yes
greater then 15	Male	Urban	Over 7.5%	1.6	45	17.578125	5y	fever problem	No	Yes	Middle quartiles	Middle quartiles	Yes	No	Yes	Injection	No	Yes	Yes	Yes	yes
greater then 15	Female	Rural	Less then 7.5%	1.35	45	24.69135802	6y	none	Yes	No	Lowest quartiles	Highest quartiles	Yes	No	Yes	Injection	No	Yes	Yes	Yes	yes
greater then 15	Male	Urban	Over 7.5%	1.65	55	20.2020202	3y	skin problem	Yes	Yes	Middle quartiles	Highest quartiles	Yes	No	Yes	Injection	No	No	Yes	Yes	yes
Less then 11	Female	Urban	Over 7.5%	1.32	35	20.087236	8m	eye, cyrocities	No	Yes	Middle quartiles	Highest quartiles	No	Yes	Yes	Injection	No	Yes	Yes	Yes	yes
greater then 15	Male	Suburban	Over 7.5%	1.55	45	18.73048907	2y	leg pain	Yes	Yes	Lowest quartiles	Lowest quartiles	Yes	No	Yes	Injection	No	Yes	Yes	Yes	yes
Less then 11	Female	Suburban	Over 7.5%	1.43	41	20.04988019	2y	none	Yes	No	Middle quartiles	unkhown	Yes	No	Yes	Injection	Yes	Yes	Yes	Yes	yes
greater then 15	Female	Rural	Less then 7.5%	1.56	45	18.49112426	10y	eye, screen problem	No	Yes	Middle quartiles	Middle quartiles	No	No	Yes	Injection	No	No	Yes	Yes	yes
greater then 15	Male	Rural	Less then 7.5%	1.46	32	15.01219741	1y	none	Yes	No	Middle quartiles	Middle quartiles	Yes	No	Yes	Injection	Yes	No	Yes	Yes	yes
greater then 15	Female	Suburban	Over 7.5%	1.48	35	15.97881665	7y	fever problem	No	No	Middle quartiles	Middle quartiles	No	Yes	Yes	Injection	Yes	No	Yes	No	yes
greater then 15	Female	Rural	Over 7.5%	1.46	38	17.82698442	1y	none	Yes	No	Middle quartiles	unkhown	No	Yes	Yes	Injection	No	Yes	Yes	Yes	yes
greater then 15	Male	Rural	Less then 7.5%	1.6	87	33.984375	11y	none	Yes	No	Middle quartiles	Middle quartiles	No	Yes	Yes	Injection	No	Yes	Yes	Yes	yes
greater then 15	Male	Rural	Over 7.5%	1.61	52	20.06095444	3y	none	No	No	Highest quartiles	Middle quartiles	Yes	Yes	Yes	Injection	Yes	No	No	Yes	yes
greater then 15	Male	Urban	Over 7.5%	1.72	53	17.91508924	9y	leg pain	Yes	Yes	Middle quartiles	Middle quartiles	No	No	Yes	Injection	No	No	No	No	yes
greater then 15	Male	Rural	Over 7.5%	1.68	48	17.00680272	15y	Brain, eye, hormon	No	No	Middle quartiles	Middle quartiles	Yes	No	Yes	Injection	No	No	Yes	Yes	yes
Less then 11	Male	Urban	Less then 7.5%	1.32	27	15.49586777	4y	none	Yes	Yes	Middle quartiles	Middle quartiles	Yes	No	Yes	Injection	Yes	No	Yes	Yes	yes
greater then 15	Male	Rural	Over 7.5%	1.43	52	25.42911634	8y	teeth, eye problem	No	No	Middle quartiles	Middle quartiles	No	Yes	Yes	Injection	Yes	Yes	Yes	Yes	yes
Less then 11	Male	Rural	Over 7.5%	1.3	20	11.83431953	3y	fever problem	No	No	Lowest quartiles	Lowest quartiles	No	No	Yes	Injection	No	No	Yes	No	yes
Less then 15	Male	Suburban	Over 7.5%	1.5	36	16	1m	none	Yes	No	Middle quartiles	Middle quartiles	Yes	Yes	Yes	Injection	No	No	No	Yes	yes
greater then 15	Female	Rural	Over 7.5%	1.53	48	20.504934	5y	skin problem	Yes	Yes	Highest quartiles	Highest quartiles	Yes	No	Yes	Injection	Yes	Yes	Yes	Yes	yes
greater then 15	Male	Suburban	Over 7.5%	1.68	63	22.32142857	8m	skin problem	No	Yes	Middle quartiles	unkhown	Yes	No	Yes	Injection	Yes	Yes	No	Yes	yes
Less then 5	Male	Suburban	Over 7.5%	1.5	50	22.22222222	2m	none	Yes	Yes	Middle quartiles	Middle quartiles	Yes	No	Yes	Injection	Yes	Yes	Yes	Yes	yes
greater then 15	Female	Rural	Over 7.5%	1.63	50	18.81892431	10y	none	No	No	Lowest quartiles	unkhown	Yes	No	Yes	Injection	No	Yes	No	Yes	yes
Less then 11	Male	Rural	Over 7.5%	1.56	50	20.54569362	5m	none	Yes	No	Lowest quartiles	Middle quartiles	Yes	No	Yes	Injection	No	No	Yes	Yes	yes
greater then 15	Female	Urban	Less then 7.5%	1.47	70	32.39390994	13y	none	No	Yes	Middle quartiles	Middle quartiles	Yes	No	Yes	Injection	No	No	Yes	Yes	yes
Less then 11	Female	Rural	Over 7.5%	1.24	20	13.00728408	15d	none	Yes	No	Middle quartiles	unkhown	Yes	No	Yes	Injection	Yes	No	Yes	Yes	yes
greater then 15	Male	Rural	Less then 7.5%	1.63	50	18.81892431	7y	none	Yes	No	Lowest quartiles	unkhown	Yes	No	Yes	Injection	No	No	Yes	Yes	yes
greater then 15	Male	Rural	Over 7.5%	1.63	44	16.56065339	6y	none	No	No	Middle quartiles	unkhown	Yes	No	Yes	Injection	No	No	Yes	Yes	yes
greater then 15	Female	Suburban	Less then 7.5%	1.6	56	21.875	10y	none	Yes	Yes	Middle quartiles	Middle quartiles	Yes	Yes	Yes	Injection	No	Yes	Yes	Yes	yes
greater then 15	Female	Urban	Less then 7.5%	1.52	55	23.80540166	3y	none	Yes	Yes	Middle quartiles	Middle quartiles	Yes	No	Yes	Injection	No	Yes	Yes	Yes	yes
greater then 15	Female	Suburban	Over 7.5%	1.52	71	30.73060942	9y	none	Yes	No	Lowest quartiles	Lowest quartiles	Yes	No	Yes	Injection	Yes	No	No	Yes	yes
greater then 15	Male	Rural	Over 7.5%	1.65	56	20.56932966	8.6y	none	Yes	No	Middle quartiles	unkhown	Yes	No	Yes	Injection	No	No	Yes	Yes	yes
Less then 11	Male	Urban	Over 7.5%	1.52	35	15.14889197	4y	none	Yes	No	Middle quartiles	Middle quartiles	Yes	No	Yes	Injection	No	No	Yes	Yes	yes
Less then 11	Female	Rural	Over 7.5%	1.39	29	15.00957507	2m	none	No	Yes	Highest quartiles	Middle quartiles	Yes	Yes	Yes	Injection	No	No	Yes	Yes	yes
greater then 15	Male	Suburban	Over 7.5%	1.6	47	18.359375	11y	kidny problem	Yes	No	Middle quartiles	Middle quartiles	Yes	No	Yes	Injection	No	No	Yes	Yes	yes
Less then 11	Female	Suburban	Less then 7.5%	1.2	28	19.44444444	5y	eye, ear problem	No	Yes	Middle quartiles	Highest quartiles	Yes	No	Yes	Injection	No	Yes	Yes	Yes	yes
Less then 11	Male	Suburban	Over 7.5%	1.19	21	14.8294612	2y	none	Yes	No	Middle quartiles	Middle quartiles	Yes	No	Yes	Injection	No	Yes	Yes	Yes	yes
Less then 15	Female	Rural	Less then 7.5%	1.47	46	21.28742654	6y	eye, allergy	Yes	No	Middle quartiles	Middle quartiles	Yes	No	Yes	Injection	No	No	Yes	Yes	yes
Less then 15	Female	Urban	Over 7.5%	1.53	43	18.36900337	11y	eye problem	No	Yes	Middle quartiles	Highest quartiles	Yes	Yes	Yes	Injection	Yes	No	Yes	Yes	yes
Less then 11	Female	Suburban	Over 7.5%	1.44	49	23.63040123	3y	none	No	Yes	Middle quartiles	Highest quartiles	Yes	Yes	Yes	Injection	No	Yes	No	No	yes
greater then 15	Female	Rural	Over 7.5%	1.53	42	17.94181725	5y	none	Yes	Yes	Middle quartiles	Middle quartiles	Yes	Yes	Yes	Injection	No	No	Yes	Yes	yes
Less then 11	Female	Urban	Less then 7.5%	1.14	17	13.08094798	none	none	Yes	Yes	Middle quartiles	Middle quartiles	Yes	No	No	No	Yes	No	No	No	No
Less then 5	Female	Urban	Less then 7.5%	0.92	10.5	12.40548204	none	none	No	Yes	Middle quartiles	Middle quartiles	Yes	No	No	No	Yes	No	No	No	No
Less then 5	Male	Urban	Less then 7.5%	0.92	12	14.17769376	none	none	Yes	Yes	Middle quartiles	Middle quartiles	Yes	No	No	No	Yes	No	No	No	No
Less then 11	Male	Urban	Less then 7.5%	1.19	15	10.59247228	none	none	Yes	Yes	Middle quartiles	Middle quartiles	Yes	No	No	No	No	No	No	No	No
Less then 5	Male	Urban	Less then 7.5%	1.07	15	13.10158092	none	none	Yes	No	Middle quartiles	Middle quartiles	Yes	No	No	No	No	No	No	No	No
Less then 11	Male	Suburban	Less then 7.5%	1.25	21	13.44	none	none	No	Yes	Middle quartiles	Middle quartiles	Yes	No	No	No	Yes	No	No	No	No
Less then 11	Male	Urban	Less then 7.5%	1.32	31	17.79155188	none	none	No	Yes	Middle quartiles	Middle quartiles	Yes	No	No	No	No	No	No	No	No
Less then 11	Male	Urban	Less then 7.5%	1.12	18	14.3494898	none	none	Yes	No	Middle quartiles	Middle quartiles	Yes	No	No	No	No	No	No	No	No
greater then 15	Male	Urban	Less then 7.5%	1.75	59	19.26530612	none	none	Yes	Yes	Middle quartiles	Middle quartiles	Yes	No	No	No	Yes	No	No	No	No
Less then 11	Male	Urban	Less then 7.5%	1.14	23	17.69775315	none	none	Yes	Yes	Middle quartiles	Middle quartiles	Yes	No	No	No	Yes	No	No	No	No
Less then 11	Male	Urban	Less then 7.5%	1.09	21	17.67527986	none	none	Yes	Yes	Middle quartiles	Middle quartiles	Yes	No	No	No	Yes	Yes	No	No	No
Less then 11	Male	Urban	Less then 7.5%	1.14	22	16.92828563	none	none	Yes	Yes	Middle quartiles	Middle quartiles	Yes	No	No	No	Yes	No	No	No	No
Less then 11	Male	Urban	Less then 7.5%	1.22	29	19.48400967	none	none	Yes	Yes	Middle quartiles	Middle quartiles	Yes	No	No	No	Yes	No	No	No	No
Less then 11	Male	Urban	Less then 7.5%	1.19	27	19.06645011	none	none	Yes	Yes	Middle quartiles	Middle quartiles	Yes	No	No	No	No	No	No	No	No
Less then 15	Male	Urban	Less then 7.5%	1.3	27	15.97633136	none	none	Yes	Yes	Middle quartiles	Middle quartiles	Yes	No	No	No	No	No	No	No	No
Less then 11	Male	Urban	Less then 7.5%	1.25	31	19.84	none	none	Yes	Yes	Middle quartiles	Middle quartiles	Yes	No	No	No	No	No	No	No	No
Less then 15	Male	Urban	Less then 7.5%	1.35	29	15.9122085	none	none	Yes	Yes	Middle quartiles	Middle quartiles	Yes	No	No	No	No	No	No	No	No
Less then 11	Male	Urban	Less then 7.5%	1.22	25	16.79656006	none	none	Yes	Yes	Middle quartiles	Middle quartiles	Yes	No	No	No	No	No	No	No	No
Less then 15	Male	Urban	Less then 7.5%	1.3	39	23.07692308	none	none	Yes	Yes	Middle quartiles	Middle quartiles	Yes	No	No	No	Yes	No	No	No	No
Less then 11	Male	Urban	Less then 7.5%	1.3	29	17.15976331	none	none	Yes	Yes	Middle quartiles	Middle quartiles	Yes	Yes	No	No	No	No	No	No	No
Less then 15	Male	Urban	Less then 7.5%	1.25	29	18.56	none	none	Yes	Yes	Middle quartiles	Middle quartiles	Yes	Yes	No	No	Yes	No	No	No	No
Less then 11	Male	Urban	Less then 7.5%	1.19	20	14.12329638	none	none	Yes	Yes	Middle quartiles	Middle quartiles	Yes	Yes	No	No	No	No	No	No	No
Less then 11	Male	Urban	Less then 7.5%	1.22	22	14.78097286	none	none	Yes	Yes	Middle quartiles	Middle quartiles	Yes	Yes	No	No	Yes	No	No	No	No
greater then 15	Male	Urban	Less then 7.5%	1.65	73	26.81359045	none	none	Yes	Yes	Middle quartiles	Middle quartiles	Yes	Yes	No	No	No	No	No	No	No
Less then 11	Male	Urban	Less then 7.5%	1.3	31	18.34319527	none	none	Yes	Yes	Middle quartiles	Middle quartiles	Yes	Yes	No	No	No	No	No	No	No
Less then 11	Male	Urban	Less then 7.5%	1.17	22	16.07129812	none	none	Yes	Yes	Middle quartiles	Middle quartiles	Yes	Yes	No	No	No	No	No	No	No
greater then 15	Male	Urban	Less then 7.5%	1.52	50	21.64127424	none	none	Yes	Yes	Middle quartiles	Middle quartiles	Yes	Yes	No	No	No	No	No	No	No
greater then 15	Male	Suburban	Less then 7.5%	1.65	53	19.46740129	none	none	Yes	Yes	Middle quartiles	Middle quartiles	Yes	Yes	No	No	No	No	No	No	No
Less then 11	Male	Suburban	Less then 7.5%	1.17	20	14.61027102	none	none	Yes	No	Middle quartiles	Middle quartiles	Yes	Yes	No	No	No	No	No	No	No
Less then 15	Male	Suburban	Less then 7.5%	1.48	39	17.80496713	none	none	Yes	No	Middle quartiles	Middle quartiles	Yes	Yes	No	No	No	No	No	No	No
Less then 11	Male	Suburban	Less then 7.5%	1.19	30	21.18494457	none	none	Yes	No	Middle quartiles	Middle quartiles	Yes	Yes	No	No	No	No	No	No	No
Less then 15	Male	Suburban	Less then 7.5%	1.37	39	20.778944	none	none	Yes	Yes	Middle quartiles	Middle quartiles	Yes	Yes	No	No	No	No	No	No	No
Less then 11	Male	Suburban	Less then 7.5%	1.25	24	15.36	none	none	Yes	Yes	Middle quartiles	Middle quartiles	Yes	Yes	No	No	No	No	No	No	No
Less then 11	Male	Suburban	Less then 7.5%	1.14	19	14.61988304	none	none	Yes	No	Middle quartiles	Middle quartiles	Yes	Yes	No	No	No	No	No	No	No
Less then 11	Male	Suburban	Less then 7.5%	1.27	25	15.500031	none	none	Yes	Yes	Middle quartiles	Middle quartiles	Yes	Yes	No	No	Yes	No	No	No	No
greater then 15	Male	Suburban	Less then 7.5%	1.55	51	21.22788762	none	none	Yes	Yes	Middle quartiles	Middle quartiles	Yes	Yes	No	No	No	No	No	No	No
greater then 15	Male	Suburban	Less then 7.5%	1.58	58	23.23345618	none	none	Yes	No	Middle quartiles	Middle quartiles	Yes	Yes	No	No	No	No	No	No	No
Less then 11	Male	Suburban	Less then 7.5%	1.3	36	21.30177515	none	none	Yes	No	Middle quartiles	Middle quartiles	Yes	Yes	No	No	Yes	Yes	No	No	No
Less then 11	Male	Suburban	Less then 7.5%	1.3	45	26.62721893	none	none	Yes	Yes	Middle quartiles	Middle quartiles	Yes	Yes	No	No	No	No	No	No	No
Less then 15	Male	Suburban	Less then 7.5%	1.48	45	20.54419284	none	none	Yes	Yes	Middle quartiles	Middle quartiles	Yes	Yes	No	No	Yes	No	No	No	No
Less then 11	Male	Urban	Less then 7.5%	1.22	30	20.15587208	none	none	Yes	No	Middle quartiles	Middle quartiles	Yes	Yes	No	No	Yes	No	No	No	No
Less then 11	Male	Urban	Less then 7.5%	1.3	32	18.93491124	none	none	Yes	Yes	Middle quartiles	Middle quartiles	Yes	Yes	No	No	Yes	No	No	No	No
Less then 11	Male	Urban	Less then 7.5%	1.3	32	18.93491124	none	none	Yes	Yes	Middle quartiles	Middle quartiles	Yes	Yes	No	No	No	No	No	No	No
Less then 15	Male	Urban	Less then 7.5%	1.65	32	11.75390266	none	none	Yes	Yes	Middle quartiles	Middle quartiles	Yes	Yes	No	No	Yes	No	No	No	No
Less then 15	Male	Urban	Less then 7.5%	1.63	56	21.07719523	none	none	Yes	Yes	Middle quartiles	Middle quartiles	Yes	Yes	No	No	No	No	No	No	No
Less then 15	Male	Urban	Less then 7.5%	1.32	37	21.23507805	none	none	Yes	Yes	Middle quartiles	Middle quartiles	Yes	Yes	No	No	Yes	No	No	No	No
Less then 15	Male	Urban	Less then 7.5%	1.58	41	16.42365006	none	none	Yes	Yes	Middle quartiles	Middle quartiles	Yes	Yes	No	No	No	No	No	No	No
Less then 11	Male	Urban	Less then 7.5%	1.27	25	15.500031	none	none	Yes	Yes	Middle quartiles	Middle quartiles	Yes	Yes	No	No	No	Yes	No	No	No
Less then 15	Male	Urban	Less then 7.5%	1.32	30	17.21763085	none	none	Yes	Yes	Middle quartiles	Middle quartiles	Yes	Yes	No	No	Yes	No	No	No	No
Less then 15	Male	Urban	Less then 7.5%	1.25	29	18.56	none	none	Yes	No	Middle quartiles	Middle quartiles	Yes	Yes	No	No	No	Yes	No	No	No
greater then 15	Male	Urban	Less then 7.5%	1.55	45	18.73048907	none	none	Yes	Yes	Middle quartiles	Middle quartiles	Yes	No	No	No	No	No	No	No	No
Less then 11	Female	Urban	Less then 7.5%	1.09	21	17.67527986	none	none	Yes	Yes	Middle quartiles	Middle quartiles	Yes	No	No	No	No	No	No	No	No
Less then 11	Male	Urban	Less then 7.5%	1.14	20	15.38935057	none	none	Yes	Yes	Middle quartiles	Middle quartiles	Yes	No	No	No	No	No	No	No	No
Less then 11	Male	Urban	Less then 7.5%	1.22	24	16.12469766	none	none	Yes	Yes	Middle quartiles	Middle quartiles	Yes	No	No	No	Yes	No	No	No	No
Less then 11	Male	Urban	Less then 7.5%	1.19	30	21.18494457	none	none	Yes	Yes	Middle quartiles	Middle quartiles	Yes	No	No	No	No	No	No	No	No
Less then 11	Male	Urban	Less then 7.5%	1.37	55	29.30363898	none	none	Yes	Yes	Middle quartiles	Middle quartiles	Yes	No	No	No	No	Yes	No	No	No
Less then 15	Male	Urban	Less then 7.5%	1.5	70	31.11111111	none	none	Yes	Yes	Highest quartiles	Middle quartiles	Yes	No	No	No	No	No	No	No	No
Less then 11	Male	Urban	Less then 7.5%	1.09	25	21.04199983	none	none	Yes	Yes	Middle quartiles	Middle quartiles	Yes	No	No	No	No	No	No	No	No
Less then 11	Male	Urban	Less then 7.5%	1.25	31	19.84	none	none	Yes	Yes	Middle quartiles	Middle quartiles	Yes	No	No	No	No	No	No	No	No
Less then 11	Male	Urban	Less then 7.5%	1.25	20	12.8	none	none	Yes	Yes	Middle quartiles	Middle quartiles	Yes	No	No	No	No	No	No	No	No
Less then 11	Male	Urban	Less then 7.5%	1.01	16	15.68473679	none	none	Yes	Yes	Middle quartiles	Middle quartiles	Yes	No	No	No	Yes	Yes	No	No	No
Less then 15	Female	Urban	Less then 7.5%	1.58	45	18.02595738	none	none	Yes	Yes	Middle quartiles	Middle quartiles	Yes	No	No	No	No	Yes	No	No	No
Less then 11	Male	Urban	Less then 7.5%	1.32	35	20.087236	none	none	Yes	Yes	Middle quartiles	Middle quartiles	Yes	No	No	No	No	Yes	No	No	No
Less then 11	Female	Urban	Less then 7.5%	1.25	24	15.36	none	none	Yes	Yes	Middle quartiles	Middle quartiles	Yes	No	No	No	No	Yes	No	No	No
Less then 5	Male	Urban	Less then 7.5%	0.94	14	15.84427343	none	none	Yes	Yes	Middle quartiles	Middle quartiles	Yes	No	No	No	No	Yes	No	No	No
Less then 11	Female	Rural	Less then 7.5%	0.97	25	26.57030503	none	none	Yes	Yes	Middle quartiles	Middle quartiles	Yes	No	No	No	No	Yes	No	No	No
Less then 5	Female	Rural	Less then 7.5%	0.74	16	29.2184076	none	none	Yes	Yes	Middle quartiles	Middle quartiles	Yes	No	No	No	No	Yes	No	No	No
greater then 15	Female	Rural	Less then 7.5%	1.52	45	19.47714681	none	none	Yes	Yes	Middle quartiles	Middle quartiles	Yes	No	No	No	No	Yes	No	No	No
Less then 5	Female	Suburban	Less then 7.5%	0.53	7	24.91990032	none	none	Yes	Yes	Middle quartiles	Middle quartiles	Yes	No	No	No	No	Yes	No	No	No
Less then 15	Female	Suburban	Less then 7.5%	1.58	38	15.22191956	none	none	Yes	Yes	Middle quartiles	Middle quartiles	Yes	No	No	No	No	Yes	No	No	No
Less then 11	Male	Suburban	Less then 7.5%	0.92	24	28.35538752	none	none	Yes	Yes	Lowest quartiles	Middle quartiles	Yes	No	No	No	No	Yes	No	No	No
Less then 11	Female	Rural	Less then 7.5%	0.97	18	19.13061962	none	none	No	No	Middle quartiles	Middle quartiles	Yes	No	No	No	No	No	No	No	No
Less then 11	Female	Rural	Less then 7.5%	0.99	22	22.44668911	none	none	No	No	Middle quartiles	Middle quartiles	Yes	No	No	No	No	No	No	No	No
Less then 15	Female	Rural	Less then 7.5%	1.61	31	11.95941515	none	none	No	No	Highest quartiles	Highest quartiles	Yes	No	No	No	No	No	No	No	No
Less then 5	Male	Rural	Less then 7.5%	0.74	12	21.9138057	none	none	No	No	Middle quartiles	Middle quartiles	Yes	No	No	No	No	No	No	No	No
Less then 5	Male	Rural	Less then 7.5%	0.61	12	32.24939532	none	none	No	Yes	Middle quartiles	Highest quartiles	Yes	No	No	No	No	Yes	No	No	No
Less then 15	Female	Rural	Less then 7.5%	1.52	35	15.14889197	none	none	Yes	No	Middle quartiles	Highest quartiles	Yes	No	No	No	No	No	No	No	No
Less then 5	Male	Rural	Less then 7.5%	0.61	9	24.18704649	none	none	Yes	No	Middle quartiles	Highest quartiles	Yes	No	No	No	No	No	No	No	No
Less then 15	Female	Urban	Less then 7.5%	1.3	28	16.56804734	none	none	Yes	No	Middle quartiles	Highest quartiles	Yes	No	No	No	No	No	No	No	No
Less then 11	Female	Urban	Less then 7.5%	1.22	25	16.79656006	none	none	Yes	Yes	Middle quartiles	Middle quartiles	Yes	No	No	No	No	Yes	No	No	No
Less then 5	Male	Urban	Less then 7.5%	0.97	16	17.00499522	none	none	Yes	Yes	Middle quartiles	Middle quartiles	Yes	No	No	No	No	No	No	No	No
Less then 5	Female	Urban	Less then 7.5%	0.92	12	14.17769376	none	none	Yes	Yes	Middle quartiles	Middle quartiles	Yes	No	No	No	No	No	No	No	No
Less then 15	Male	Urban	Less then 7.5%	1.27	40	24.8000496	none	none	Yes	Yes	Highest quartiles	Middle quartiles	Yes	No	No	No	No	No	No	No	No
Less then 11	Female	Urban	Less then 7.5%	1.12	24	19.13265306	none	none	Yes	Yes	Highest quartiles	Middle quartiles	Yes	No	No	No	No	Yes	No	No	No
Less then 11	Male	Urban	Less then 7.5%	1.22	22	14.78097286	none	none	Yes	Yes	Middle quartiles	Middle quartiles	Yes	No	No	No	No	No	No	No	No
Less then 11	Male	Urban	Less then 7.5%	1.12	26	20.72704082	none	none	Yes	Yes	Middle quartiles	Middle quartiles	Yes	No	No	No	No	No	No	No	No
Less then 11	Female	Urban	Less then 7.5%	1.12	26	20.72704082	none	none	Yes	Yes	Middle quartiles	Middle quartiles	Yes	No	No	No	No	No	No	No	No
Less then 15	Female	Urban	Less then 7.5%	1.14	22	16.92828563	none	none	Yes	Yes	Middle quartiles	Middle quartiles	Yes	No	No	No	No	Yes	No	No	No
Less then 11	Male	Urban	Less then 7.5%	1.04	18	16.64201183	none	none	Yes	Yes	Middle quartiles	Middle quartiles	Yes	No	No	No	No	Yes	No	No	No
Less then 15	Male	Urban	Less then 7.5%	1.52	40	17.31301939	none	none	Yes	Yes	Middle quartiles	Middle quartiles	Yes	No	No	No	No	Yes	No	No	No
Less then 11	Male	Urban	Less then 7.5%	1.32	35	20.087236	none	none	Yes	Yes	Middle quartiles	Middle quartiles	Yes	No	No	No	No	Yes	No	No	No
Less then 11	Female	Urban	Less then 7.5%	1.3	35	20.71005917	none	none	Yes	Yes	Middle quartiles	Middle quartiles	Yes	No	No	No	No	No	No	No	No
Less then 15	Female	Urban	Less then 7.5%	1.37	40	21.31173744	none	none	Yes	Yes	Middle quartiles	Middle quartiles	Yes	No	No	No	No	No	No	No	No
Less then 15	Male	Urban	Less then 7.5%	1.22	27	18.14028487	none	none	Yes	Yes	Middle quartiles	Middle quartiles	Yes	No	No	No	No	Yes	No	No	No
Less then 11	Male	Urban	Less then 7.5%	0.92	18	21.26654064	none	none	Yes	Yes	Middle quartiles	Middle quartiles	Yes	No	No	No	No	Yes	No	No	No
greater then 15	Male	Urban	Less then 7.5%	1.55	64	26.63891779	none	none	Yes	Yes	Middle quartiles	Middle quartiles	Yes	No	No	No	No	No	No	No	No
Less then 5	Male	Urban	Less then 7.5%	0.79	16	25.63691716	none	none	Yes	Yes	Middle quartiles	Middle quartiles	Yes	No	No	No	No	No	No	No	No
Less then 11	Male	Urban	Less then 7.5%	1.3	40	23.66863905	none	none	Yes	Yes	Middle quartiles	Middle quartiles	Yes	No	No	No	No	Yes	No	No	No
Less then 15	Female	Urban	Less then 7.5%	1.67	48	17.21108681	none	none	Yes	Yes	Middle quartiles	Middle quartiles	Yes	No	No	No	No	Yes	No	No	No
Less then 15	Male	Urban	Less then 7.5%	1.35	50	27.43484225	none	none	Yes	Yes	Highest quartiles	Middle quartiles	Yes	No	No	No	No	Yes	No	No	No
Less then 11	Female	Urban	Less then 7.5%	0.92	25	29.536862	none	none	Yes	Yes	Middle quartiles	Middle quartiles	Yes	No	No	No	No	Yes	No	No	No
Less then 11	Male	Suburban	Less then 7.5%	1.25	35	22.4	none	none	Yes	Yes	Middle quartiles	Middle quartiles	Yes	No	No	No	No	Yes	No	No	No
Less then 15	Female	Suburban	Less then 7.5%	1.3	22	13.01775148	none	none	Yes	Yes	Middle quartiles	Middle quartiles	Yes	No	No	No	No	No	No	No	No
Less then 15	Male	Urban	Less then 7.5%	1.17	30	21.91540653	none	none	Yes	Yes	Middle quartiles	Middle quartiles	Yes	No	No	No	No	Yes	No	No	No
Less then 11	Female	Urban	Less then 7.5%	1.35	35	19.20438957	none	none	Yes	Yes	Middle quartiles	Middle quartiles	Yes	No	No	No	No	No	No	No	No
Less then 5	Male	Suburban	Less then 7.5%	0.61	11	29.56194571	none	none	Yes	Yes	Middle quartiles	Middle quartiles	Yes	No	No	No	No	Yes	No	No	No
Less then 15	Male	Urban	Less then 7.5%	1.48	38	17.34842951	none	none	Yes	Yes	Middle quartiles	Middle quartiles	Yes	No	No	No	No	Yes	No	No	No
Less then 15	Male	Urban	Less then 7.5%	1.22	23	15.45283526	none	none	Yes	Yes	Middle quartiles	Middle quartiles	Yes	No	No	No	No	No	No	No	No
Less then 15	Female	Urban	Less then 7.5%	1.58	45	18.02595738	none	none	Yes	Yes	Middle quartiles	Middle quartiles	Yes	No	No	No	No	Yes	No	No	No
Less then 11	Male	Urban	Less then 7.5%	0.61	15	40.31174415	none	none	Yes	Yes	Middle quartiles	Middle quartiles	Yes	No	No	No	No	No	No	No	No
Less then 15	Male	Suburban	Less then 7.5%	1.63	48	18.06616734	none	none	Yes	Yes	Middle quartiles	Middle quartiles	Yes	No	No	No	No	No	No	No	No
Less then 15	Female	Rural	Less then 7.5%	1.25	25	16	none	none	Yes	Yes	Middle quartiles	Middle quartiles	Yes	No	No	No	No	Yes	No	No	No
greater then 15	Male	Urban	Less then 7.5%	1.7	54	18.68512111	none	none	Yes	Yes	Middle quartiles	Middle quartiles	Yes	No	No	No	No	Yes	No	No	No
Less then 11	Female	Urban	Less then 7.5%	1.17	26	18.99335233	none	none	Yes	Yes	Middle quartiles	Middle quartiles	Yes	No	No	No	No	Yes	No	No	No
Less then 15	Male	Urban	Less then 7.5%	1.27	28	17.36003472	none	none	Yes	Yes	Middle quartiles	Middle quartiles	Yes	No	No	No	No	No	No	No	No
Less then 11	Female	Urban	Less then 7.5%	0.97	25	26.57030503	none	none	Yes	Yes	Middle quartiles	Middle quartiles	Yes	No	No	No	No	Yes	No	No	No
Less then 11	Male	Urban	Less then 7.5%	0.98	40	41.64931279	none	none	Yes	Yes	Middle quartiles	Middle quartiles	Yes	No	No	No	No	No	No	No	No
Less then 5	Male	Rural	Less then 7.5%	0.65	18	42.6035503	none	none	Yes	Yes	Middle quartiles	Middle quartiles	Yes	No	No	No	Yes	No	No	No	No
Less then 11	Male	Suburban	Less then 7.5%	1.05	35	31.74603175	none	none	Yes	Yes	Middle quartiles	Middle quartiles	Yes	No	No	No	Yes	No	No	No	No
Less then 11	Male	Suburban	Less then 7.5%	0.96	20	21.70138889	none	none	Yes	Yes	Middle quartiles	Middle quartiles	Yes	No	No	No	No	No	No	No	No
Less then 5	Male	Suburban	Less then 7.5%	0.61	10	26.8744961	none	none	Yes	Yes	Middle quartiles	Middle quartiles	Yes	No	No	No	Yes	No	No	No	No
Less then 5	Female	Suburban	Less then 7.5%	0.82	12	17.84651993	none	none	Yes	Yes	Middle quartiles	Middle quartiles	Yes	No	No	No	No	Yes	No	No	No
Less then 11	Female	Rural	Less then 7.5%	0.76	25	43.28254848	none	none	Yes	No	Middle quartiles	Middle quartiles	Yes	No	No	No	No	No	No	No	No
Less then 11	Female	Rural	Less then 7.5%	0.92	30	35.4442344	none	none	Yes	No	Middle quartiles	Middle quartiles	Yes	No	No	No	Yes	No	No	No	No
Less then 15	Female	Urban	Less then 7.5%	1.32	45	25.82644628	none	none	Yes	No	Highest quartiles	Middle quartiles	Yes	No	No	No	Yes	No	No	No	No
greater then 15	Male	Suburban	Less then 7.5%	1.67	60	21.51385851	none	none	Yes	No	Highest quartiles	Middle quartiles	Yes	No	No	No	No	Yes	No	No	No
greater then 15	Male	Suburban	Less then 7.5%	1.67	55	19.72103697	none	none	Yes	No	Middle quartiles	Middle quartiles	Yes	No	No	No	No	Yes	No	No	No
Less then 15	Female	Suburban	Less then 7.5%	1.22	40	26.8744961	none	none	Yes	No	Middle quartiles	Middle quartiles	Yes	No	No	No	No	No	No	No	No
Less then 15	Male	Rural	Less then 7.5%	1.27	40	24.8000496	none	none	No	No	Middle quartiles	Middle quartiles	Yes	No	No	No	No	No	No	No	No
Less then 5	Female	Suburban	Less then 7.5%	0.61	20	53.74899221	none	none	No	No	Middle quartiles	Middle quartiles	Yes	No	No	No	Yes	No	No	No	No
Less then 11	Male	Urban	Less then 7.5%	1.12	32	25.51020408	none	none	Yes	Yes	Middle quartiles	Middle quartiles	Yes	No	No	No	Yes	No	No	No	No
Less then 11	Female	Urban	Less then 7.5%	1.25	25	16	none	none	No	No	Middle quartiles	Middle quartiles	Yes	No	No	No	No	No	No	No	No
Less then 15	Male	Urban	Less then 7.5%	1.42	30	14.8780004	none	none	Yes	Yes	Middle quartiles	Middle quartiles	Yes	No	No	No	No	Yes	No	No	No
Less then 15	Male	Urban	Less then 7.5%	1.5	43	19.11111111	none	none	Yes	Yes	Middle quartiles	Middle quartiles	Yes	No	No	No	No	Yes	No	No	No
Less then 11	Female	Urban	Less then 7.5%	1.3	28	16.56804734	none	none	Yes	Yes	Highest quartiles	Middle quartiles	Yes	No	No	No	Yes	Yes	No	No	No
Less then 11	Male	Urban	Less then 7.5%	0.74	15	27.39225712	none	none	Yes	Yes	Middle quartiles	Middle quartiles	Yes	No	No	No	No	No	No	No	No
Less then 15	Female	Urban	Less then 7.5%	1.48	40	18.26150475	none	none	Yes	Yes	Middle quartiles	Middle quartiles	Yes	No	No	No	No	No	No	No	No
greater then 15	Female	Urban	Less then 7.5%	1.43	35	17.11575138	none	none	Yes	Yes	Middle quartiles	Middle quartiles	Yes	No	No	No	No	No	No	No	No
Less then 15	Female	Urban	Less then 7.5%	1.63	45	16.93703188	none	none	Yes	Yes	Middle quartiles	Middle quartiles	Yes	No	No	No	No	Yes	No	No	No
Less then 15	Female	Urban	Less then 7.5%	1.52	46	19.9099723	none	none	Yes	Yes	Middle quartiles	Middle quartiles	Yes	No	No	No	No	Yes	No	No	No
Less then 15	Male	Urban	Less then 7.5%	1.58	50	20.02884153	none	none	Yes	Yes	Middle quartiles	Middle quartiles	Yes	No	No	No	No	Yes	No	No	No
Less then 11	Female	Urban	Less then 7.5%	0.92	18	21.26654064	none	none	Yes	Yes	Middle quartiles	Middle quartiles	Yes	No	No	No	No	Yes	No	No	No
Less then 11	Female	Urban	Less then 7.5%	0.74	15	27.39225712	none	none	Yes	Yes	Middle quartiles	Middle quartiles	Yes	No	No	No	No	Yes	No	No	No
Less then 5	Male	Urban	Less then 7.5%	0.44	12	61.98347107	none	none	Yes	Yes	Middle quartiles	Middle quartiles	Yes	No	No	No	No	Yes	No	No	No
Less then 5	Male	Urban	Less then 7.5%	0.61	12	32.24939532	none	none	Yes	Yes	Middle quartiles	Middle quartiles	Yes	No	No	No	No	Yes	No	No	No
Less then 11	Male	Urban	Less then 7.5%	0.74	14	25.56610665	none	none	Yes	Yes	Middle quartiles	Middle quartiles	Yes	No	No	No	No	Yes	No	No	No
Less then 15	Female	Urban	Less then 7.5%	1.43	35	17.11575138	none	none	Yes	Yes	Middle quartiles	Middle quartiles	Yes	No	No	No	No	No	No	No	No
Less then 11	Female	Urban	Less then 7.5%	1.22	15	10.07793604	none	none	Yes	Yes	Middle quartiles	Middle quartiles	Yes	No	No	No	No	Yes	No	No	No
Less then 5	Male	Urban	Less then 7.5%	0.74	7	12.78305332	none	none	Yes	Yes	Middle quartiles	Middle quartiles	Yes	No	No	No	No	Yes	No	No	No
Less then 11	Male	Urban	Less then 7.5%	1.01	12	11.76355259	none	none	Yes	Yes	Middle quartiles	Middle quartiles	Yes	No	No	No	No	Yes	No	No	No
Less then 11	Female	Suburban	Less then 7.5%	0.92	12	14.17769376	none	none	Yes	Yes	Middle quartiles	Middle quartiles	Yes	No	No	No	No	Yes	No	No	No
Less then 5	Female	Suburban	Less then 7.5%	0.61	7	18.81214727	none	none	Yes	Yes	Middle quartiles	Middle quartiles	Yes	No	No	No	No	No	No	No	No
Less then 11	Female	Suburban	Less then 7.5%	0.92	12	14.17769376	none	none	Yes	Yes	Middle quartiles	Middle quartiles	Yes	No	No	No	No	Yes	No	No	No
Less then 5	Female	Urban	Less then 7.5%	0.61	5	13.43724805	none	none	Yes	No	Middle quartiles	Middle quartiles	Yes	No	No	No	Yes	Yes	No	No	No
