# Supplementary material for: Dataset on significant risk factors for Type 1 Diabetes: A Bangladeshi perspective
Source: Data Brief. 2018 Oct 9;21:700–8. doi: 10.1016/j.dib.2018.10.018 (PMC6205358; doi:10.1016/j.dib.2018.10.018)
Supplement: Supplementary file 2 — Supplementary material [file mmc2.zip › Detailed Dataset/Dataset20Q.csv]

20a(Increased thirst)	20b(Frequent urination)	20c( Extreme hunger)	20d(Unintended weight loss)	20e(Fatigue and weakness)	Affected
Yes	Yes	Yes	Yes	Yes	yes
Yes	No	Yes	No	Yes	yes
Yes	Yes	Yes	Yes	Yes	yes
Yes	Yes	Yes	Yes	Yes	yes
Yes	Yes	Yes	Yes	Yes	yes
Yes	Yes	Yes	Yes	Yes	yes
Yes	Yes	No	No	No	yes
Yes	Yes	Yes	Yes	Yes	yes
Yes	Yes	Yes	Yes	No	yes
Yes	Yes	Yes	Yes	Yes	yes
Yes	Yes	No	Yes	Yes	yes
Yes	Yes	Yes	Yes	Yes	yes
Yes	Yes	No	No	Yes	yes
Yes	Yes	No	Yes	Yes	yes
Yes	Yes	Yes	Yes	No	yes
Yes	Yes	Yes	Yes	Yes	yes
Yes	No	Yes	No	Yes	yes
Yes	Yes	Yes	Yes	Yes	yes
Yes	Yes	Yes	Yes	Yes	yes
Yes	Yes	Yes	Yes	Yes	yes
Yes	Yes	Yes	Yes	Yes	yes
Yes	Yes	Yes	Yes	Yes	yes
Yes	Yes	Yes	Yes	Yes	yes
Yes	Yes	Yes	No	No	yes
No	No	No	No	No	yes
No	No	No	No	No	yes
Yes	Yes	Yes	Yes	Yes	yes
Yes	Yes	Yes	Yes	Yes	yes
Yes	Yes	Yes	Yes	Yes	yes
Yes	Yes	No	Yes	Yes	yes
Yes	Yes	Yes	Yes	Yes	yes
Yes	Yes	No	Yes	Yes	yes
Yes	Yes	No	No	No	yes
Yes	Yes	Yes	Yes	Yes	yes
Yes	Yes	No	No	Yes	yes
Yes	Yes	Yes	No	No	yes
Yes	Yes	Yes	No	No	yes
No	No	No	No	Yes	yes
Yes	Yes	Yes	Yes	No	yes
Yes	Yes	No	Yes	Yes	yes
Yes	Yes	Yes	Yes	Yes	yes
Yes	Yes	Yes	Yes	No	yes
Yes	Yes	Yes	Yes	Yes	yes
Yes	Yes	Yes	Yes	Yes	yes
Yes	Yes	No	Yes	No	yes
Yes	Yes	Yes	No	Yes	yes
No	No	No	No	No	yes
Yes	Yes	Yes	Yes	Yes	yes
Yes	Yes	Yes	Yes	Yes	yes
Yes	Yes	Yes	Yes	No	yes
No	Yes	Yes	No	Yes	yes
Yes	Yes	Yes	Yes	Yes	yes
Yes	Yes	Yes	Yes	Yes	yes
Yes	Yes	No	No	Yes	yes
Yes	Yes	Yes	Yes	Yes	yes
Yes	Yes	Yes	Yes	Yes	yes
Yes	Yes	Yes	No	No	yes
Yes	Yes	No	No	No	yes
Yes	Yes	Yes	No	No	yes
Yes	Yes	Yes	Yes	Yes	yes
Yes	Yes	Yes	Yes	Yes	yes
No	No	No	No	No	yes
Yes	Yes	No	Yes	Yes	yes
Yes	Yes	No	Yes	Yes	yes
Yes	Yes	Yes	Yes	No	yes
Yes	Yes	Yes	Yes	Yes	yes
Yes	Yes	Yes	Yes	Yes	yes
Yes	Yes	Yes	Yes	Yes	yes
No	No	No	Yes	Yes	yes
Yes	Yes	Yes	Yes	Yes	yes
Yes	Yes	Yes	Yes	Yes	yes
Yes	Yes	Yes	Yes	Yes	yes
Yes	Yes	Yes	Yes	Yes	yes
Yes	Yes	Yes	Yes	Yes	yes
Yes	Yes	Yes	Yes	Yes	yes
Yes	Yes	Yes	Yes	Yes	yes
No	No	No	No	No	yes
Yes	Yes	No	Yes	Yes	yes
Yes	Yes	Yes	Yes	Yes	yes
No	No	No	No	Yes	yes
Yes	Yes	Yes	Yes	Yes	yes
Yes	Yes	Yes	Yes	Yes	yes
Yes	Yes	Yes	No	Yes	yes
No	No	Yes	Yes	Yes	yes
No	No	No	No	No	yes
Yes	Yes	No	Yes	Yes	yes
No	Yes	No	No	Yes	yes
Yes	Yes	Yes	Yes	Yes	yes
Yes	Yes	No	No	No	yes
Yes	Yes	Yes	Yes	Yes	yes
Yes	Yes	No	Yes	Yes	yes
No	No	No	Yes	Yes	yes
Yes	Yes	Yes	Yes	Yes	yes
Yes	Yes	No	No	No	yes
Yes	Yes	Yes	No	No	yes
Yes	Yes	No	Yes	Yes	yes
Yes	Yes	No	Yes	Yes	yes
No	No	No	Yes	Yes	yes
No	No	No	Yes	No	yes
Yes	Yes	Yes	Yes	Yes	yes
Yes	Yes	Yes	Yes	Yes	yes
Yes	Yes	Yes	No	Yes	yes
Yes	Yes	Yes	Yes	Yes	yes
Yes	Yes	Yes	Yes	Yes	yes
No	No	No	No	No	yes
No	No	No	No	No	yes
No	No	No	No	No	yes
Yes	Yes	Yes	Yes	Yes	yes
Yes	Yes	Yes	Yes	Yes	yes
Yes	Yes	Yes	Yes	Yes	yes
Yes	Yes	Yes	Yes	Yes	yes
No	No	No	No	No	yes
Yes	Yes	Yes	Yes	No	yes
Yes	Yes	Yes	Yes	Yes	yes
Yes	Yes	Yes	Yes	Yes	yes
Yes	Yes	No	Yes	Yes	yes
No	No	Yes	Yes	No	yes
Yes	Yes	No	Yes	Yes	yes
No	No	Yes	Yes	Yes	yes
Yes	Yes	Yes	Yes	Yes	yes
Yes	No	Yes	Yes	Yes	yes
Yes	Yes	Yes	Yes	Yes	yes
Yes	Yes	Yes	Yes	Yes	yes
Yes	Yes	Yes	Yes	Yes	yes
No	No	Yes	Yes	Yes	yes
Yes	Yes	No	No	No	yes
Yes	Yes	Yes	Yes	Yes	yes
Yes	Yes	Yes	Yes	Yes	yes
Yes	Yes	No	No	Yes	yes
Yes	Yes	No	Yes	Yes	yes
Yes	Yes	Yes	Yes	Yes	yes
No	Yes	No	Yes	No	yes
Yes	Yes	No	Yes	Yes	yes
Yes	Yes	Yes	Yes	Yes	yes
Yes	Yes	No	Yes	Yes	yes
Yes	Yes	Yes	No	No	yes
Yes	Yes	Yes	Yes	Yes	yes
Yes	Yes	Yes	No	Yes	yes
Yes	Yes	Yes	No	Yes	yes
Yes	Yes	Yes	No	Yes	yes
Yes	Yes	Yes	No	Yes	yes
Yes	Yes	No	No	Yes	yes
Yes	Yes	Yes	Yes	Yes	yes
Yes	Yes	No	No	Yes	yes
Yes	Yes	Yes	Yes	Yes	yes
Yes	Yes	No	Yes	Yes	yes
Yes	Yes	No	Yes	Yes	yes
Yes	Yes	Yes	Yes	Yes	yes
Yes	Yes	Yes	Yes	Yes	yes
No	No	No	No	Yes	yes
Yes	Yes	No	No	No	yes
Yes	Yes	No	Yes	Yes	yes
No	No	No	No	No	No
No	No	No	No	No	No
No	No	No	No	No	No
No	No	No	No	No	No
No	No	No	No	No	No
No	No	No	No	No	No
No	No	No	No	No	No
No	No	No	No	No	No
No	No	No	No	No	No
No	No	No	No	No	No
No	No	No	No	No	No
No	No	No	No	No	No
No	No	No	No	No	No
No	No	No	No	No	No
No	No	No	No	No	No
No	No	No	No	No	No
No	No	No	No	No	No
No	No	No	No	No	No
No	No	No	No	No	No
No	No	No	No	No	No
No	No	No	No	No	No
No	No	No	No	No	No
No	No	No	No	No	No
No	No	No	No	No	No
No	No	No	No	No	No
No	No	No	No	No	No
No	No	No	No	No	No
No	No	No	No	No	No
No	No	No	No	No	No
No	No	No	No	No	No
No	No	No	No	No	No
No	No	No	No	No	No
No	No	No	No	No	No
No	No	No	No	No	No
No	No	No	No	No	No
No	No	No	No	No	No
No	No	No	No	No	No
No	No	No	No	No	No
No	No	No	No	No	No
No	No	No	No	No	No
No	No	No	No	No	No
No	No	No	No	No	No
No	No	No	No	No	No
No	No	No	No	No	No
No	No	No	No	No	No
No	No	No	No	No	No
No	No	No	No	No	No
No	No	No	No	No	No
No	No	No	No	No	No
No	No	No	No	No	No
No	No	No	No	No	No
No	No	No	No	No	No
No	No	No	No	No	No
No	No	No	No	No	No
No	No	No	No	No	No
No	No	No	No	No	No
No	No	No	No	No	No
No	No	No	No	No	No
No	No	No	No	No	No
No	No	No	No	No	No
No	No	No	No	No	No
No	No	No	No	No	No
No	No	No	No	No	No
No	No	No	No	No	No
No	No	No	No	No	No
No	No	No	No	No	No
No	No	No	No	No	No
No	No	No	No	No	No
No	No	No	No	No	No
No	No	No	No	No	No
No	No	No	No	No	No
No	No	No	No	No	No
No	No	No	No	No	No
No	No	No	No	No	No
No	No	No	No	No	No
No	No	No	No	No	No
No	No	No	No	No	No
No	No	No	No	No	No
No	No	No	No	No	No
No	No	No	No	No	No
No	No	No	No	No	No
No	No	No	No	No	No
No	No	No	No	No	No
No	No	No	No	No	No
No	No	No	No	No	No
No	No	No	No	No	No
No	No	No	No	No	No
No	No	No	No	No	No
No	No	No	No	No	No
No	No	No	No	No	No
No	No	No	No	No	No
No	No	No	No	No	No
No	No	No	No	No	No
No	No	No	No	No	No
No	No	No	No	No	No
No	No	No	No	No	No
No	No	No	No	No	No
No	No	No	No	No	No
No	No	No	No	No	No
No	No	No	No	No	No
No	No	No	No	No	No
No	No	No	No	No	No
No	No	No	No	No	No
No	No	No	No	No	No
No	No	No	No	No	No
No	No	No	No	No	No
No	No	No	No	No	No
No	No	No	No	No	No
No	No	No	No	No	No
No	No	No	No	No	No
No	No	No	No	No	No
No	No	No	No	No	No
No	No	No	No	No	No
No	No	No	No	No	No
No	No	No	No	No	No
No	No	No	No	No	No
No	No	No	No	No	No
No	No	No	No	No	No
No	No	No	No	No	No
No	No	No	No	No	No
No	No	No	No	No	No
No	No	No	No	No	No
No	No	No	No	No	No
No	No	No	No	No	No
No	No	No	No	No	No
No	No	No	No	No	No
No	No	No	No	No	No
No	No	No	No	No	No
No	No	No	No	No	No
No	No	No	No	No	No
No	No	No	No	No	No
No	No	No	No	No	No
No	No	No	No	No	No
No	No	No	No	No	No
No	No	No	No	No	No
No	No	No	No	No	No
No	No	No	No	No	No
No	No	No	No	No	No
No	No	No	No	No	No
No	No	No	No	No	No
No	No	No	No	No	No
No	No	No	No	No	No
No	No	No	No	No	No
No	No	No	No	No	No
No	No	No	No	No	No
No	No	No	No	No	No
No	No	No	No	No	No
No	No	No	No	No	No
No	No	No	No	No	No
No	No	No	No	No	No
No	No	No	No	No	No
No	No	No	No	No	No
No	No	No	No	No	No
No	No	No	No	No	No
